# Supplementary material for: PAREameters: a tool for computational inference of plant miRNA–mRNA targeting rules using small RNA and degradome sequencing data
Source: Nucleic Acids Res. 2020 Jan 16;48(5):2258–70. doi: 10.1093/nar/gkz1234 (PMC7049721; doi:10.1093/nar/gkz1234)
Supplement: gkz1234_Supplemental_Files [file gkz1234_supplemental_files.zip]

Archive with 5 entries (5 files):
- PAREameters_tutorial_data.zip
- Supplementary Table S10.csv
- Supplementary Table S11.csv
- supplementary_figures.pdf
- supplementary_tables.pdf
